# Supplementary material for: Development of a Machine Learning Model of Postoperative Acute Kidney Injury Using Non-Invasive Time-Sensitive Intraoperative Predictors
Source: Bioengineering (Basel). 2023 Aug 5;10(8):932. doi: 10.3390/bioengineering10080932 (PMC10451203; doi:10.3390/bioengineering10080932)
Supplement: Supplementary file 1 [file bioengineering-10-00932-s001.zip]

Archive with 1 entries (1 files):
- bioengineering-2501524-SI.pdf
